# Supplementary material for: Decreased Expression of a Phosphoribosylanthranilate Transferase-Encoding Gene, OsPAT1, Causes Lesion Mimics in Rice
Source: Int J Mol Sci. 2025 Sep 26;26(19):9428. doi: 10.3390/ijms26199428 (PMC12524759; doi:10.3390/ijms26199428)
Supplement: Supplementary file 1 [file ijms-26-09428-s001.zip]

Archive with 1 entries (1 files):
- ijms-3886559-supplementary.pptx
